# Supplementary material for: VolPy: Automated and scalable analysis pipelines for voltage imaging datasets
Source: PLoS Comput Biol. 2021 Apr 14;17(4):e1008806. doi: 10.1371/journal.pcbi.1008806 (PMC8075204; doi:10.1371/journal.pcbi.1008806)
Supplement: S1 Data — An excel file contains data for generating Figs 3B, 3C, 3D, 4C, 4D, 4E, 5B, 5D, 6A, 6B, 6C and 6D. (XLSX) [file pcbi.1008806.s001.xlsx]

## Sheet: Fig 3b
F1 score of VolPy for all evaluated datasets in validation.
file	f1 score
L1.00.00	0.880503
L1.01.00	0.882353
L1.01.35	0.842975
L1.02.00	0.92437
L1.02.80	0.906667
L1.03.00	0.888889
L1.03.35	0.909091
L1.04.00	0.891566
L1.04.50	0.935484
TEG.01.02	0.761905
TEG.02.01	0.76
TEG.03.01	0.746988
HPC.29.04	0
HPC.29.06	0.571429
HPC.32.01	0.666667
HPC.38.05	0.75
HPC.38.03	1
HPC.39.07	0.615385
HPC.39.03	0.923077
HPC.39.04	0.666667
HPC.48.01	0.777778
HPC.48.05	0.714286
HPC.48.07	0.777778
HPC.48.08	0.5

## Sheet: Fig 3c
Average F1 score on training and validation sets grouped by dataset type. Results were provided for training, validation and human annotators (against consensus ground truth)
train_L1	train_TEG	train_HPC	val_L1	val_TEG	val_HPC	manual_L1	manual_TEG	manual_HPC
0.896414	0.79954	0.744975	0.885411	0.76	0.753968	0.926701	0.912446	0.946296
0.921926	0.809524	0.706845	0.893529	0.746988	0.639957	0.930986	0.855534	0.740324
0.911673	0.77956	0.765164	0.908359	0.761905	0.596841	0.908889	0.902237	0.780253
file	train_mean	val_mean	human_mean	train_std	val_std	human_std
L1	0.910004	0.895766	0.922192	0.0104818	0.00950118	0.00956796
TEG	0.796208	0.756298	0.890072	0.0124576	0.00662866	0.0247756
HPC	0.738994	0.663589	0.822291	0.024181	0.0662878	0.0891872

## Sheet: Fig 3d
Performance of the network in function of training set size for each dataset type
num of neurons for training	train	val
29	0.931034	0.876035
65	0.939394	0.895814
115	0.945425	0.921825
217	0.904738	0.91611
333	0.923556	0.92373
28	0.928571	0.716981
69	0.868115	0.758621
21	0.780952	0.580952
41	0.735358	0.59375

## Sheet: Fig 4c left
Average F1 score against ground truth in function of spike amplitude. All algorithms (including VolPy) were evaluated with the optimal threshold.
VolPy_0.05	VolPy_0.075	VolPy_0.1	VolPy_0.125	VolPy_0.15	VolPy_0.175	VolPy_0.2	CaImAn_0.05	CaImAn_0.075	CaImAn_0.1	CaImAn_0.125	CaImAn_0.15	CaImAn_0.175	CaImAn_0.2	SGPMD-NMF_0.05	SGPMD-NMF_0.075	SGPMD-NMF_0.1	SGPMD-NMF_0.125	SGPMD-NMF_0.15	SGPMD-NMF_0.175	SGPMD-NMF_0.2	Suite2p_0.05	Suite2p_0.075	Suite2p_0.1	Suite2p_0.125	Suite2p_0.15	Suite2p_0.175	Suite2p_0.2	PCA-ICA_0.05	PCA-ICA_0.075	PCA-ICA_0.1	PCA-ICA_0.125	PCA-ICA_0.15	PCA-ICA_0.175	PCA-ICA_0.2	MeanROI_0.05	MeanROI_0.075	MeanROI_0.1	MeanROI_0.125	MeanROI_0.15	MeanROI_0.175	MeanROI_0.2
0.660714	0.777251	0.919192	0.914573	0.948454	0.959184	0.968421	0.604651	0.77907	0.893617	0.943005	0.96875	0.984456	0.984456	0.557377	0.748663	0.812834	0.893401	0.924731	0.941799	0.942408	0.530233	0.731183	0.84153	0.876289	0.947917	0.958333	0.96875	0.572816	0.693467	0.760417	0.849741	0.887701	0.887755	0.911917	0.554545	0.705882	0.777778	0.841026	0.896175	0.908108	0.931217
0.571429	0.804348	0.915254	0.934066	0.945055	0.973545	0.962162	0.385185	0.5	0.863158	0.915789	0.947368	0.973822	0.984293	0.524272	0.734694	0.829016	0.893401	0.936842	0.962567	0.968085	0.516746	0.684783	0.835165	0.880829	0.934783	0.946237	0.962162	0.517544	0.727273	0.806452	0.884211	0.912088	0.936842	0.941176	0.509091	0.683417	0.772487	0.835052	0.901099	0.934783	0.939891
0.652406	0.561798	0.861878	0.918033	0.967033	0.967391	0.945055	0.570136	0.623932	0.822917	0.933333	0.955556	0.972678	0.972678	0.574359	0.618785	0.764706	0.828402	0.870588	0.888889	0.926554	0.520179	0.670807	0.818713	0.880435	0.934066	0.951351	0.951351	0.525822	0.62069	0.727273	0.837989	0.842697	0.868132	0.89011	0.530233	0.631016	0.759777	0.814815	0.867052	0.888889	0.9
0.632653	0.827225	0.942408	0.962567	0.967391	0.978495	0.972973	0.522222	0.707692	0.830769	0.908163	0.952381	0.978947	0.984293	0.59887	0.643275	0.814433	0.923077	0.95288	0.984127	0.989362	0.5	0.694301	0.848168	0.872549	0.918367	0.96875	0.979167	0.561224	0.656716	0.78125	0.835052	0.878307	0.905473	0.928571	0.564103	0.676617	0.783505	0.832487	0.88172	0.899471	0.931217
0.508108	0.806283	0.902174	0.939227	0.972376	0.946809	0.978022	0.304527	0.727273	0.867725	0.928962	0.977778	0.98324	0.988889	0.412121	0.705882	0.858696	0.892655	0.937853	0.943182	0.943182	0.393258	0.711656	0.833333	0.925714	0.94186	0.954545	0.955056	0.385027	0.714286	0.837989	0.861878	0.897727	0.907104	0.912088	0.413793	0.729167	0.820225	0.851064	0.902857	0.922222	0.938547
0.681081	0.692308	0.834225	0.898396	0.933333	0.978495	0.989247	0.615385	0.449612	0.813559	0.939891	0.961326	0.972376	0.978022	0.533333	0.625	0.770186	0.837209	0.902857	0.931818	0.945055	0.552632	0.578616	0.708861	0.786127	0.902857	0.937853	0.937853	0.50237	0.564706	0.691358	0.761905	0.802469	0.870056	0.891429	0.468293	0.538922	0.68323	0.795322	0.82716	0.852071	0.888889
0.561798	0.784946	0.865169	0.923077	0.966292	0.962162	0.988889	0.544379	0.693182	0.823529	0.875676	0.927374	0.961326	0.972376	0.410256	0.748603	0.849162	0.9	0.932584	0.948571	0.960452	0.485876	0.773481	0.836158	0.911111	0.938547	0.961326	0.98324	0.491979	0.72	0.834286	0.88	0.896552	0.903955	0.921348	0.448276	0.731429	0.826816	0.891304	0.922222	0.932584	0.937853
NA	0.783626	0.848837	0.898876	0.932584	0.952381	0.956522	NA	0.763006	0.826816	0.885246	0.938547	0.956044	0.961749	NA	0.659341	0.763441	0.775956	0.814371	0.848837	0.870056	NA	0.72	0.786127	0.870968	0.922222	0.937853	0.937853	NA	0.698925	0.756757	0.813187	0.845714	0.837989	0.860335	NA	0.691892	0.765714	0.831461	0.842105	0.857143	0.868571
NA	0.821622	0.890052	0.942408	0.967391	0.962567	0.972678	NA	0.778443	0.880435	0.928962	0.98324	0.988889	0.988889	NA	0.759358	0.855615	0.904255	0.945055	0.961326	0.972678	NA	0.758242	0.857143	0.919786	0.951351	0.962162	0.978022	NA	0.687179	0.84375	0.888889	0.918919	0.936842	0.941799	NA	0.709677	0.834225	0.882979	0.917127	0.945055	0.961326
NA	0.709302	0.804469	0.908108	0.942408	0.979798	0.989583	NA	0.625767	0.851064	0.899471	0.957895	0.962963	0.973822	NA	0.554054	0.820225	0.885246	0.923077	0.928962	0.95082	NA	0.674556	0.829545	0.892473	0.923913	0.941176	0.957447	NA	0.65896	0.79096	0.840909	0.875	0.918919	0.923913	NA	0.597561	0.766467	0.840909	0.850575	0.893855	0.9
spike amplitude	VolPy	CaImAn	SGPMD-NMF	Suite2p	PCA-ICA	MeanROI
0.05	0.609741	0.506641	0.515798	0.499846	0.508111	0.498333
0.075	0.756871	0.664798	0.679766	0.699762	0.67422	0.669558
0.1	0.878366	0.847359	0.813831	0.819474	0.783049	0.779022
0.125	0.923933	0.91585	0.87336	0.881628	0.845376	0.841642
0.15	0.954232	0.957022	0.914084	0.931588	0.875717	0.880809
0.175	0.966083	0.973474	0.934008	0.951959	0.897307	0.903418
0.2	0.972355	0.978947	0.946865	0.96109	0.912269	0.919751

## Sheet: Fig 4c right
Comparison with SpikePursuit, adaptive threshold in both cases
VolPy_adaptive_threshold_0.05	VolPy_adaptive_threshold_0.075	VolPy_adaptive_threshold_0.1	VolPy_adaptive_threshold_0.125	VolPy_adaptive_threshold_0.15	VolPy_adaptive_threshold_0.175	VolPy_adaptive_threshold_0.2	SpikePursuit_0.05	SpikePursuit_0.075	SpikePursuit_0.1	SpikePursuit_0.125	SpikePursuit_0.15	SpikePursuit_0.175	SpikePursuit_0.2
0.630303	0.779661	0.896175	0.941176	0.956989	0.968085	0.968085	0.573248	0.793296	0.904255	0.941176	0.946809	0.951872	0.956989
0.535948	0.721519	0.848485	0.883721	0.890173	0.896552	0.945055	0.49635	0.782609	0.843373	0.841463	0.895349	0.920455	0.926554
0.432	0.506667	0.829268	0.908046	0.949153	0.931034	0.925714	0.540146	0.662069	0.805031	0.895349	0.894118	0.925714	0.924855
0.594203	0.765432	0.902857	0.922222	0.932584	0.944444	0.932584	0.571429	0.811765	0.901099	0.909091	0.944444	0.950276	0.961749
0.421769	0.771242	0.891566	0.911243	0.947368	0.96	0.965909	0.301587	0.7625	0.831325	0.918605	0.922156	0.909091	0.954545
0.573529	0.614379	0.813953	0.865497	0.931818	0.955056	0.978022	0.536232	0.48855	0.747126	0.888889	0.924855	0.949153	0.960894
0.412214	0.712329	0.830189	0.91018	0.954023	0.965909	0.971751	0.377953	0.569231	0.812903	0.900585	0.947977	0.96	0.977528
NA	0.693878	0.769231	0.805031	0.888889	0.937143	0.931818	NA	0.702703	0.746667	0.839506	0.832298	0.860606	0.912281
NA	0.710526	0.870588	0.937853	0.948571	0.966292	0.929412	NA	0.7625	0.815287	0.886228	0.872727	0.857143	0.871166
NA	0.644295	0.763636	0.872093	0.940541	0.951351	0.956989	NA	0.587413	0.771084	0.848837	0.928962	0.957447	0.951872
spike amplitude	VolPy_adaptive_threshold	SpikePursuit
0.05	0.514281	0.485278
0.075	0.691993	0.692263
0.1	0.841595	0.817815
0.125	0.895706	0.886973
0.15	0.934011	0.910969
0.175	0.947587	0.924176
0.2	0.950534	0.939843

## Sheet: Fig 4d
Spike-to-noise ratio (SpNR) in function of spike amplitude
VolPy_0.05	VolPy_0.075	VolPy_0.1	VolPy_0.125	VolPy_0.15	VolPy_0.175	VolPy_0.2	CaImAn_0.05	CaImAn_0.075	CaImAn_0.1	CaImAn_0.125	CaImAn_0.15	CaImAn_0.175	CaImAn_0.2	SGPMD-NMF_0.05	SGPMD-NMF_0.075	SGPMD-NMF_0.1	SGPMD-NMF_0.125	SGPMD-NMF_0.15	SGPMD-NMF_0.175	SGPMD-NMF_0.2	Suite2p_0.05	Suite2p_0.075	Suite2p_0.1	Suite2p_0.125	Suite2p_0.15	Suite2p_0.175	Suite2p_0.2	PCA-ICA_0.05	PCA-ICA_0.075	PCA-ICA_0.1	PCA-ICA_0.125	PCA-ICA_0.15	PCA-ICA_0.175	PCA-ICA_0.2	MeanROI_0.05	MeanROI_0.075	MeanROI_0.1	MeanROI_0.125	MeanROI_0.15	MeanROI_0.175	MeanROI_0.2
2.68098	3.59594	4.26147	4.61382	5.02287	5.2375	5.34914	2.32534	3.11027	3.79394	4.33209	4.75534	5.06776	5.32698	1.86065	2.65418	3.12109	3.65489	4.00718	4.27677	4.45308	1.85225	2.70444	3.29549	3.69934	4.09538	4.45522	4.70088	1.95852	2.68149	3.20476	3.59328	3.85822	4.03269	4.17487	1.89928	2.58632	3.10091	3.49754	3.77587	3.98955	4.14843
2.41745	3.24224	3.9919	4.41463	4.72893	4.96561	5.22265	2.62152	3.14579	3.9472	4.52036	4.97038	5.30483	5.60506	2.00074	2.80967	3.44169	3.95263	4.33925	4.65727	4.90526	1.76436	2.53017	3.19846	3.68114	4.08939	4.49542	4.81345	2.02443	2.76251	3.33821	3.74711	4.06852	4.30486	4.47836	1.84348	2.50352	3.04416	3.47473	3.84739	4.06146	4.27126
2.44465	2.44986	3.7482	4.29931	4.7361	4.8613	5.04057	2.30335	3.3329	3.90215	4.10789	4.54668	4.86958	5.16574	1.87921	2.37625	2.85947	3.28887	3.59295	3.84794	4.08985	1.86996	2.4757	3.09151	3.50238	3.92489	4.25449	4.52743	1.92243	2.44238	2.98235	3.40278	3.73027	3.94023	4.12277	1.79652	2.32964	2.80584	3.21503	3.50785	3.73785	3.93115
2.6983	3.37461	4.02021	4.3298	4.51342	4.64428	4.74558	2.33359	3.09954	3.81165	4.47838	4.90779	5.27248	5.61244	1.90781	2.31696	3.24762	3.74631	4.2041	4.55105	4.75815	1.78611	2.62351	3.21649	3.6288	4.01335	4.4036	4.7054	1.94863	2.56845	3.10824	3.4806	3.80508	4.01619	4.19536	1.8014	2.46589	2.97475	3.38389	3.70619	3.94675	4.11673
2.05805	3.68698	4.33294	4.65058	4.93983	5.26495	5.55382	1.86972	3.23848	3.97277	4.58456	5.0244	5.42791	5.6777	1.60116	2.65157	3.28961	3.6237	4.0477	4.20814	4.28939	1.53294	2.49008	3.12727	3.55066	3.97069	4.34971	4.64462	1.60895	2.64234	3.21655	3.6266	3.92478	4.18209	4.37431	1.48415	2.50885	3.04891	3.4858	3.80231	4.06922	4.26427
2.75514	2.98849	3.61805	4.12177	4.30363	4.75826	5.12188	2.37386	2.51276	3.49171	4.04161	4.53057	4.86856	5.16684	2.12266	2.31794	2.83859	3.24948	3.66818	4.00915	4.22817	2.15601	2.25314	2.81827	3.11657	3.61217	3.95195	4.1472	2.1349	2.22239	2.87828	3.11411	3.41541	3.63891	3.82126	1.95439	2.11018	2.65847	3.07509	3.37146	3.63674	3.80745
2.2729	3.47897	4.07252	4.87635	5.2631	5.6474	5.97506	1.99517	3.17074	3.90142	4.46868	4.91505	5.28519	5.61578	1.56088	2.74913	3.36102	3.74677	4.1538	4.36874	4.54562	1.70527	2.75984	3.39532	3.86366	4.28268	4.59561	4.83244	1.76839	2.72512	3.25725	3.61075	3.95333	4.19273	4.3561	1.67062	2.59554	3.17959	3.60273	3.98161	4.2194	4.43846
NA	3.08523	3.67184	4.12623	4.69007	5.12509	5.32344	NA	3.07456	3.75794	4.38982	4.79422	5.12696	5.38321	NA	2.55764	3.02158	3.24928	3.39508	3.64473	3.91708	NA	2.54962	3.09765	3.55048	3.97501	4.21981	4.47626	NA	2.58398	3.07047	3.48081	3.76365	3.96444	4.18016	NA	2.41338	2.93161	3.29523	3.60849	3.85142	4.03426
NA	3.53451	4.28739	4.71074	5.1015	5.35601	5.46501	NA	3.29659	4.02478	4.58421	5.02217	5.35171	5.62003	NA	2.97191	3.63127	4.13391	4.55076	4.77763	5.03899	NA	2.94895	3.58224	3.81143	4.42275	4.79194	5.04049	NA	2.87596	3.5105	4.0222	4.30979	4.57078	4.81496	NA	2.69106	3.32614	3.77524	4.10976	4.42162	4.61757
NA	2.899	3.39366	3.98737	4.51857	4.74417	4.92138	NA	2.84184	3.55335	4.09997	4.51294	4.87727	5.13448	NA	2.289	3.04132	3.31318	3.86795	4.02545	4.22385	NA	2.44236	3.07481	3.4293	3.86313	4.14847	4.36653	NA	2.41962	2.97774	3.34266	3.62992	3.85854	4.05253	NA	2.30315	2.80286	3.19904	3.52636	3.77614	3.97256
spike amplitude	VolPy	CaImAn	SGPMD-NMF	Suite2p	PCA-ICA	MeanROI
0.05	2.47535	2.26036	1.84759	1.80956	1.90946	1.77855
0.075	3.23358	3.08235	2.56942	2.57778	2.59242	2.45075
0.1	3.93982	3.81569	3.18533	3.18975	3.15443	2.98732
0.125	4.41306	4.36076	3.5959	3.58338	3.54209	3.40043
0.15	4.7818	4.79795	3.98269	4.02494	3.8459	3.72373
0.175	5.06046	5.14523	4.23669	4.36662	4.07015	3.97102
0.2	5.27185	5.43083	4.44494	4.62547	4.25707	4.16021

## Sheet: Fig 4e
Evaluation of VolPy~on overlapping neurons. Average F1 score detecting spikes in function of spike amplitude and overlap between two neurons
35%_0.075	35%_0.125	35%_0.175	26%_0.075	26%_0.125	26%_0.175	19%_0.075	19%_0.125	19%_0.175	6%_0.075	6%_0.125	6%_0.175	0%_0.075	0%_0.125	0%_0.175
0.510204	0.521327	0.617886	0.595506	0.805687	0.816514	0.895349	0.983607	1	0.91954	1	0.988889	0.921348	1	1
0.558376	0.690909	0.702479	0.723618	0.915254	0.978495	0.834356	0.950276	0.983957	0.823529	0.973262	0.989362	0.872093	0.989362	0.972973
spike amplitude	35%	26%	19%	6%	0%
0.075	0.53429	0.659562	0.864852	0.871535	0.896721
0.125	0.606118	0.860471	0.966941	0.986631	0.994681
0.175	0.660183	0.897504	0.991979	0.989125	0.986486

## Sheet: Fig 5b
We compared the performance of VolPy, CaImAn, MeanROI, and SGPMD-NMF in retrieving spikes on the three neurons
files	VolPy	CaImAn	MeanROI	SGPMD-NMF
TEG_1	0.874317	0.0550459	0.789189	0.444444
TEG_2	0.993631	0.0147059	0.677778	0.326316
L1_1	0.983051	0.847458	0.934426	0.859375

## Sheet: Fig 5d
Spike to noise ratio (SpNR) for each considered algorithm and dataset type
L1_VolPy	L1_CaImAn	L1_MeanROI	L1_SGPMD	TEG_VolPy	TEG_CaImAn	TEG_MeanROI	TEG_SGPMD	HPC_VolPy	HPC_CaImAn	HPC_MeanROI	HPC_SGPMD
5.5276	5.86077	5.52131	5.51542	7.62308	6.47262	5.05929	6.98118	8.25246	5.71493	6.99382	6.78537
4.9398	5.01302	4.68636	4.71052	6.00704	6.72393	5.72942	5.21367	NA	NA	NA	NA
7.47865	7.3529	5.89421	7.03677	NA	NA	NA	NA	NA	NA	NA	NA
7.34997	6.19901	5.83385	5.73629	NA	NA	NA	NA	NA	NA	NA	NA
7.27721	7.18768	6.18096	7.1165	NA	NA	NA	NA	NA	NA	NA	NA
7.48802	7.5369	5.94698	6.53698	NA	NA	NA	NA	NA	NA	NA	NA
6.84791	6.17406	6.33412	7.01495	NA	NA	NA	NA	NA	NA	NA	NA
5.77039	6.46091	5.84869	6.2057	NA	NA	NA	NA	NA	NA	NA	NA
files	VolPy_mean	CaImAn_mean	MeanROI_mean	SGPMD-NMF_mean	VolPy_std	CaImAn_std	stdROI_std	SGPMD-NMF_std
L1	6.58494	6.47316	5.78081	6.23414	0.951045	0.797482	0.471608	0.807062
TEG	6.81506	6.59827	5.39435	6.09742	0.80802	0.125655	0.335065	0.883752
HPC	8.25246	5.71493	6.99382	6.78537	NA	NA	NA	NA

## Sheet: Fig 6a
Processing time allocation of VolPy with 10000, 20000 and 40000 frames using 8 processors
frames (10^4)	motion correction	memory mapping	segmentation	spike extraction
1	47.0474	20.5029	16.434	44.8747
2	91.5235	26.7109	31.3382	104.168
4	136.614	56.0163	63.4978	267.032

[truncated: 3 more sheets: Fig 6b, Fig 6c, Fig 6d]
